# Supplementary material for: A Biomass Based Photonic Crystal Hydrogel Made of Bletilla striata Polysaccharide
Source: Biosensors (Basel). 2022 Oct 8;12(10):841. doi: 10.3390/bios12100841 (PMC9599764; doi:10.3390/bios12100841)
Supplement: Supplementary file 1 [file biosensors-12-00841-s001.zip]

Archive with 1 entries (1 files):
- biosensors-1940391-supplementary.pdf
